# Supplementary material for: An Amperometric Biomedical Sensor for the Determination of Homocysteine Using Gold Nanoparticles and Acetylene Black-Dihexadecyl Phosphate-Modified Glassy Carbon Electrode
Source: Micromachines (Basel). 2023 Jan 13;14(1):198. doi: 10.3390/mi14010198 (PMC9865262; doi:10.3390/mi14010198)
Supplement: Supplementary file 1 [file micromachines-14-00198-s001.zip]

Archive with 1 entries (1 files):
- micromachines-2081650-supplementary.pdf
